# Supplementary material for: Evaluation of Approach to a Conspecific and Blood Biochemical Parameters in TAAR1 Knockout Mice
Source: Brain Sci. 2022 May 8;12(5):614. doi: 10.3390/brainsci12050614 (PMC9139149; doi:10.3390/brainsci12050614)
Supplement: Supplementary file 1 [file brainsci-12-00614-s001.zip]

Archive with 1 entries (1 files):
- brainsci-1657998-supplementary.pdf
